# Supplementary material for: Efficacy of combined orthokeratology and 0.01% atropine solution for slowing axial elongation in children with myopia: a 2-year randomised trial
Source: Sci Rep. 2020 Jul 29;10:12750. doi: 10.1038/s41598-020-69710-8 (PMC7391648; doi:10.1038/s41598-020-69710-8)
Supplement: Supplementary file 1 — Supplementary Information [file 41598_2020_69710_MOESM1_ESM.xlsx]

## Sheet: OK and 0.01% atropine
Dataset for: Efficacy of combined orthokeratology and 0.01% atropine solution for slowing axial elongation in children with myopia: a 2-year randomised trial. Contributors: Nozomi Kinoshita*, Yasuhiro Konno, Naoki Hamada, Yoshinobu Kanda, Machiko Shimmura-Tomita, Toshikatsu Kaburaki & Akihiro Kakehashi
Orthokeratology and 0.01% Atropine Combination Group
Study ID	Institution	Age	Sex	Spherical equivalent refractive error (D)		Registration date	Eye	Axial length (mm)																			Corneal endothelial cell density (/mm2)						Intraocular pressure (mmHg)						Uncorrected distant visual acuity (logMAR)						Uncorrected near visual acuity (logMAR)				Compliance rate
								0 month		3 months	3-0 months		9 months	9-3 months		15 months	15-3 months		21 months	21-3 months		27 months	27-3 months		27-15 months		0 month		3 months	27 months	27-3 months		0 month		3 months	27 months	27-3 months		0 month		3 months	27 months	27-3 months		3 months	27 months	27-3 months		OK（%）
1	Konno	10.589	M	-2.25	-2	2015-04-10	R	25.54	25.45	25.52	-0.02	-0.02	25.56	0.04	0.04	25.35	-0.17	-0.06	25.71	0.19	0.195	25.68	0.16	0.175	0.33	0.235	3623	3541.5	3067	2808	-259	-116.5	11.5	11.25	14	16	2	0.65	0.522879	0.610924	-0.0791812	-0.0791812	0	0	-0.0791812	0	0.0791812	0.0395906	100
				-1.75			L	25.36		25.34	-0.02		25.38	0.04		25.39	0.05		25.54	0.2		25.53	0.19		0.14		3460		3610	3636	26		11		12.7	12	-0.7		0.69897		-0.0791812	-0.0791812	0		0	0	0
2	Konno	10.6164	F	-1.25	-1.125	2015-04-20	R	24.51	24.485	24.53	0.02	0.01	24.58	0.05	0.085	24.72	0.19	0.21	24.86	0.33	0.34	25.04	0.51	0.505	0.32	0.295	3558	3473.5	3831	3472	-359	-361.5	13.5	12.75	15	13	-2	-2.75	0.522879	0.522879	-0.0791812	0.0457575	0.124939	0.124939	-0.0791812	0	0.0791812	0.0791812	94
				-1			L	24.46		24.46	0		24.58	0.12		24.69	0.23		24.81	0.35		24.96	0.5		0.27		3389		3610	3246	-364		12		14.5	11	-3.5		0.522879		-0.0791812	0.0457575	0.124939		-0.0791812	0	0.0791812
3	Konno	10.6877	F	-2.75	-2.75	2015-05-25	R	24.95	24.89	24.88	-0.07	-0.065	25.01	0.13	0.105	25.04	0.16	0.165	25.12	0.24	0.25	25.17	0.29	0.3	0.13	0.135	3875	4012	3816	3861	45	129.5	13	14	12.7	12.7	0	0.2	0.823909	0.911954	-0.0791812	0	0.0791812	0.0395906	0	0	0	0	96
				-2.75			L	24.83		24.77	-0.06		24.85	0.08		24.94	0.17		25.03	0.26		25.08	0.31		0.14		4149		3802	4016	214		15		12.3	12.7	0.4		1		-0.0791812	-0.0791812	0		0	0	0
4	Konno	8.88219	M	-1.25	-1.5	2016-06-06	R	24.21	24.33	24.27	0.06	0.045	24.42	0.15	0.155	24.6	0.33	0.33	24.78	0.51	0.505	24.96	0.69	0.685	0.36	0.355	3194	3490.5	2994	2932	-62	-206	11.5	10.75	9	10	1	1.25	0.69897	0.849485	-0.0791812	0.0457575	0.124939	0.0624694	0	0	0	0	96
				-1.75			L	24.45		24.48	0.03		24.64	0.16		24.81	0.33		24.98	0.5		25.16	0.68		0.35		3787		2881	2531	-350		10		9.5	11	1.5		1		0.0457575	0.0457575	0		0	0	0
5	Konno	8.8274	M	-2.5	-2.375	2016-06-20	R	24.51	24.5	24.53	0.02	0.025	24.69	0.16	0.135	24.75	0.22	0.195	24.82	0.29	0.265	24.92	0.39	0.36	0.17	0.165	3021	3315.5	3571	3105	-466	-220.5	15	15	15	14.5	-0.5	-0.75	0.823909	0.911954	-0.0791812	-0.0791812	0	0	-0.0791812	0	0.0791812	0.0791812	79
				-2.25			L	24.49		24.52	0.03		24.63	0.11		24.69	0.17		24.76	0.24		24.85	0.33		0.16		3610		3533	3558	25		15		15	14	-1		1		0	0	0		-0.0791812	0	0.0791812
6	Konno	8.13973	M	-1.5	-1.4125	2016-06-27	R	24.51	24.46	24.63	0.12	0.1	24.72	0.09	0.11	24.88	0.25	0.265	24.99	0.36	0.395	25.02	0.39	0.435	0.14	0.17	3508	3496	3472	3378	-94	162	13	13	13	14.3	1.3	-0.35	0.522879	0.522879	-0.0791812	-0.0791812	0	0	0	0.0457575	0.0457575	0.0457575	98
				-1.325			L	24.41		24.49	0.08		24.62	0.13		24.77	0.28		24.92	0.43		24.97	0.48		0.2		3484		3205	3623	418		13		15.5	13.5	-2		0.522879		-0.0791812	-0.0791812	0		0	0.0457575	0.0457575
7	Konno	9.19726	F	-2.5	-2.375	2016-08-22	R	24.18	24.2	24.21	0.03	0.055	24.22	0.01	-0.04	24.21	0	-0.015	24.27	0.06	0.05	24.35	0.14	0.12	0.14	0.135	3597	3699.5	3759	3690	-69	-4.5	17	15.75	16	14.3	-1.7	-3.85	0.823909	0.761439	-0.0791812	-0.0791812	0	0	0	-0.0791812	-0.0791812	-0.0791812	96
				-2.25			L	24.22		24.3	0.08		24.21	-0.09		24.27	-0.03		24.34	0.04		24.4	0.1		0.13		3802		3424	3484	60		14.5		19	13	-6		0.69897		-0.0791812	-0.0791812	0		0	-0.0791812	-0.0791812
8	Konno	9.78082	F	-1.25	-1.375	2016-08-24	R	23.96	23.9	24	0.04	0.03	24.06	0.06	0.08	24.06	0.06	0.085	24.12	0.12	0.145	24.15	0.15	0.17	0.09	0.085	3937	3722.5	3584	4065	481	363	11	12	11.5	12.7	1.2	1.95	0.522879	0.522879	-0.0791812	-0.0791812	0	0	0	0	0	0	71
				-1.5			L	23.84		23.86	0.02		23.96	0.1		23.97	0.11		24.03	0.17		24.05	0.19		0.08		3508		3472	3717	245		13		12	14.7	2.7		0.522879		-0.0791812	-0.0791812	0		0	0	0
9	Konno	8.38904	F	-1.75	-1.875	2016-10-14	R	23.77	23.785	23.86	0.09	0.085	23.79	-0.07	-0.075	23.88	0.02	-0.02	23.94	0.08	0.065	23.96	0.1	0.1	0.08	0.12	3508	3514.5	3906	4081	175	39	13.5	13.75	12	9	-3	-4	1	1	-0.0791812	-0.0791812	0	0	0	-0.0791812	-0.0791812	-0.0791812	100
				-2			L	23.8		23.88	0.08		23.8	-0.08		23.82	-0.06		23.93	0.05		23.98	0.1		0.16		3521		3787	3690	-97		14		14.5	9.5	-5		1		-0.0791812	-0.0791812	0		0	-0.0791812	-0.0791812
10	Konno	8.7863	M	-1.5	-1.625	2016-12-16	R	24.45	24.63	24.45	0	-0.05	24.44	-0.01	0	24.51	0.06	0.06	24.55	0.1	0.085	24.56	0.11	0.08	0.05	0.02	3246	3329	3436	2932	-504	-605	16	15.25	13	10	-3	-4	0.522879	0.522879	-0.0791812	-0.0791812	0	0	0.154902	0	-0.154902	-0.154902	64
				-1.75			L	24.81		24.71	-0.1		24.72	0.01		24.77	0.06		24.78	0.07		24.76	0.05		-0.01		3412		3546	2840	-706		14.5		16	11	-5		0.522879		-0.0791812	-0.0791812	0		0.154902	0	-0.154902
11	Hamada	8.21918	M	-1.5	-1.375	2014-07-18	R	25.11	24.88	25.14	0.03	0.03	25.24	0.1	0.095	25.27	0.13	0.125	25.3	0.16	0.155	25.4	0.26	0.33	0.13	0.205	3040	3138	3195	3020	-175	-188.5	19	17.5	16	14	-2	-2	0.69897	0.548455	-0.0791812	-0.0791812	0	0	-0.0791812	0	0.0791812	0.127636	100
				-1.25			L	24.65		24.68	0.03		24.77	0.09		24.8	0.12		24.83	0.15		25.08	0.4		0.28		3236		3155	2953	-202		16		16	14	-2		0.39794		-0.0791812	-0.0791812	0		-0.0791812	0.09691	0.176091
12	Hamada	9.92055	M	-1.25	-1.125	2015-08-08	R	24.52	24.435	24.46	-0.06	-0.055	24.55	0.09	0.065	24.66	0.2	0.195	24.77	0.31	0.265	24.91	0.45	0.385	0.25	0.19	2924	2890.5	2817	2913	96	-29.5	16	16	17	15	-2	-2	0.522879	0.610924	-0.0791812	0.09691	0.176091	0.127636	-0.0791812	0.09691	0.176091	0.0880456	98
				-1			L	24.35		24.3	-0.05		24.34	0.04		24.49	0.19		24.52	0.22		24.62	0.32		0.13		2857		2817	2662	-155		16		16	14	-2		0.69897		-0.0791812	0	0.0791812		-0.0791812	-0.0791812	0
13	Hamada	9.2411	M	-2.25	-2.25	2016-01-05	R	24.25	24.1	24.2	-0.05	-0.04	24.14	-0.06	-0.055	24.16	-0.04	-0.035	24.09	-0.11	-0.08	24.15	-0.05	0	-0.01	0.035	3297	3328	3326	3232	-94	-86	16	14.5	11	12	1	2	0.39794	0.460409	0.0457575	0	-0.0457575	-0.0228787	-0.0791812	-0.0791812	0	-0.0624694	65
				-2.25			L	23.95		23.92	-0.03		23.87	-0.05		23.89	-0.03		23.87	-0.05		23.97	0.05		0.08		3359		3308	3230	-78		13		11	14	3		0.522879		-0.0791812	-0.0791812	0		0.0457575	-0.0791812	-0.124939
14	Hamada	9.20548	F	-2	-1.875	2016-08-19	R	24.9	24.885	24.96	0.06	0.04	25.04	0.08	0.01	24.84	-0.12	-0.085	24.85	-0.11	-0.07	24.81	-0.15	-0.035	-0.03	0.05	2966	3040.5	3178	2985	-193	-119	13	12.5	15	10	-5	-5	1	0.911954	-0.0791812	0	0.0791812	0.0395906	-0.0791812	0.154902	0.234083	0.205087	100
				-1.75			L	24.87		24.89	0.02		24.83	-0.06		24.84	-0.05		24.86	-0.03		24.97	0.08		0.13		3115		3051	3006	-45		12		15	10	-5		0.823909		0	0	0		-0.0791812	0.09691	0.176091
15	Konno	9.02192	F	-2.625	-2.5625	2014-07-08	R	24.59	24.615	24.67	0.08	0.11	24.69	0.02	0	24.55	-0.12	-0.095	24.73	0.06	0.035	24.82	0.15	0.105	0.27	0.2	3773	3634.5	3952	3861	-91	58.5	12	13	12	11.7	-0.3	-1	0.522879	0.460409	-0.0791812	-0.0791812	0	0	-0.0791812	-0.0791812	0	0	100
				-2.5			L	24.64		24.78	0.14		24.76	-0.02		24.71	-0.07		24.79	0.01		24.84	0.06		0.13		3496		3623	3831	208		14		12	10.3	-1.7		0.39794		-0.0791812	-0.0791812	0		-0.0791812	-0.0791812	0
16	Konno	10.0767	F	-2.5	-2.5	2014-07-25	R	25.04	25.03	25.13	0.09	0.07	25.26	0.13	0.09	25.33	0.2	0.15	25.45	0.32	0.26	25.52	0.39	0.305	0.19	0.155	3508	3443	3184	3086	-98	-142.5	14.5	14.75	18	16.5	-1.5	0.25	0.522879	0.522879	-0.0791812	0.221849	0.30103	0.212984	-0.0791812	-0.0791812	0	0	100
				-2.5			L	25.02		25.07	0.05		25.12	0.05		25.17	0.1		25.27	0.2		25.29	0.22		0.12		3378		3412	3225	-187		15		13	15	2		0.522879		-0.0791812	0.0457575	0.124939		-0.0791812	-0.0791812	0
17	Konno	10.0712	F	-3.75	-3.375	2015-06-15	R	24.42	24.315	24.46	0.04	0.07	24.67	0.21	0.195	24.79	0.33	0.31	24.89	0.43	0.395	24.82	0.36	0.38	0.03	0.07	3610	3455	3717	3289	-428	-200.5	13.5	13.25	12.5	10	-2.5	-2.75	1.09691	1.04846	-0.0791812	-0.0791812	0	0	0.30103	0.09691	-0.20412	-0.190106	100
				-3			L	24.21		24.31	0.1		24.49	0.18		24.6	0.29		24.67	0.36		24.71	0.4		0.11		3300		3676	3703	27		13		14	11	-3		1		0	0	0		0.221849	0.0457575	-0.176091
18	Konno	10.8466	F	-4.25	-3.625	2015-08-28	R	25.13	24.955	25.05	-0.08	-0.03	25.04	-0.01	0	25.17	0.12	0.105	25.19	0.14	0.12	25.27	0.22	0.175	0.1	0.07	3401	3361.5	3115	3134	19	-16	14.5	13.25	18.5	14.3	-4.2	-2.35	1.09691	1.09691	0	0.09691	0.09691	0.048455	0.0457575	-0.0791812	-0.124939	0	86
				-3			L	24.78		24.8	0.02		24.81	0.01		24.89	0.09		24.9	0.1		24.93	0.13		0.04		3322		3215	3164	-51		12		13.5	13	-0.5		1.09691		0	0	0		-0.0791812	0.0457575	0.124939
19	Konno	11	F	-5	-4.375	2016-05-23	R	25.18	24.965	25.13	-0.05	-0.035	25.13	0	0.03	25.16	0.03	0.05	25.21	0.08	0.1	25.28	0.15	0.15	0.12	0.1	3787	3685.5	3424	3623	199	4	10.5	10	11.5	11	-0.5	-0.5	1.30103	1.19897	-0.0791812	0.154902	0.234083	0.117042	0	0	0	0	100
				-3.75			L	24.75		24.73	-0.02		24.79	0.06		24.8	0.07		24.85	0.12		24.88	0.15		0.08		3584		3663	3472	-191		9.5		11.5	11	-0.5		1.09691		-0.0791812	-0.0791812	0		0	0	0
20	Hamada	8.55616	F	-3.25	-3.4375	2014-08-22	R	24.6	24.615	24.74	0.14	0.145	24.79	0.05	0.06	24.93	0.19	0.16	25.08	0.34	0.305	25.25	0.51	0.455	0.32	0.295	3067	3072	2967	2970	3	-94.5	12	11.5	13	13	0	-1	1	1	-0.0791812	0.522879	0.60206	0.411954	0.154902	0.221849	0.0669468	0.0669468	100
				-3.625			L	24.63		24.78	0.15		24.85	0.07		24.91	0.13		25.05	0.27		25.18	0.4		0.27		3077		3135	2943	-192		11		14	12	-2		1		0	0.221849	0.221849		0.154902	0.221849	0.0669468
21	Hamada	8.61644	M	-1.5	-1.875	2015-09-12	R	25.18	25.265	25.43	0.25	0.205	25.71	0.28	0.31	25.92	0.49	0.525	26.16	0.73	0.79	26.29	0.86	0.95	0.37	0.425	3175	3237.5	3020	2918	-102	-169	14	13.5	15	13	-2	-0.5	0.522879	0.673394	0	0.09691	0.09691	0.136501	-0.0791812	0	0.0791812	0.0791812	100
				-2.25			L	25.35		25.51	0.16		25.85	0.34		26.07	0.56		26.36	0.85		26.55	1.04		0.48		3300		2987	2751	-236		13		12	13	1		0.823909		-0.0791812	0.09691	0.176091		-0.0791812	0	0.0791812
22	Hamada	8.62192	F	-1.75	-1.75	2015-09-19	R	24.1	24.13	24.16	0.06	0.01	24.3	0.14	0.215	24.45	0.29	0.34	24.51	0.35	0.43	24.59	0.43	0.48	0.14	0.14	3021	3063.5	3110	2965	-145	-163	13	12	13	14	1	0	0.69897	0.69897	0.154902	-0.0791812	-0.234083	-0.117042	0.0457575	-0.0791812	-0.124939	-0.10206	78
				-1.75			L	24.16		24.12	-0.04		24.41	0.29		24.51	0.39		24.63	0.51		24.65	0.53		0.14		3106		3209	3028	-181		11		12	11	-1		0.69897		-0.0791812	-0.0791812	0		0	-0.0791812	-0.0791812
23	Hamada	8	F	-2.25	-2.375	2015-11-27	R	24.93	24.915	25	0.07	0.055	25.09	0.09	0.04	25.23	0.23	0.195	25.36	0.36	0.355	25.43	0.43	0.415	0.2	0.22	3293	3279.5	3158	3144	-14	-116	16	14	14	12	-2	0	0.823909	0.761439	0.154902	0.0457575	-0.109144	-0.028996	0.154902	0.0457575	-0.109144	-0.0316935	98
				-2.5			L	24.9		24.94	0.04		24.93	-0.01		25.1	0.16		25.29	0.35		25.34	0.4		0.24		3266		3262	3044	-218		12		12	14	2		0.69897		0.0457575	0.09691	0.0511525		0	0.0457575	0.0457575
24	Hamada	11.0219	M	-3.5	-2.75	2016-12-26	R	25.57	25.255	25.67	0.1	0.04	25.72	0.05	0.065	25.85	0.18	0.175	26.01	0.34	0.31	26.17	0.5	0.46	0.32	0.285	3094	3158.5	3328	3136	-192	-178	15	14.5	14	14	0	0	1	0.761439	-0.0791812	0.522879	0.60206	0.588046	-0.0791812	0	0.0791812	0.0791812	90
				-2			L	24.94		24.92	-0.02		25	0.08		25.09	0.17		25.2	0.28		25.34	0.42		0.25		3223		3250	3086	-164		14		14	14	0		0.522879		-0.176091	0.39794	0.574031		-0.0791812	0	0.0791812
25	Konno	11.3589	F	-1.625	-1.5	2015-01-16	R	23.74	23.525	23.75	0.01	0.1	23.79	0.04	0.04	23.86	0.11	0.095	23.95	0.2	0.155	24.07	0.32	0.255	0.21	0.16	3333	3305.5	3246	3003	-243	-272.5	15	15	15.5	15	-0.5	-1	0.69897	0.610924	-0.0791812	0.0457575	0.124939	0.110924	-0.0791812	0	0.0791812	0.0791812	100
				-1.375			L	23.31		23.5	0.19		23.54	0.04		23.58	0.08		23.61	0.11		23.69	0.19		0.11		3278		3278	2976	-302		15		15	13.5	-1.5		0.522879		0	0.09691	0.09691		-0.0791812	0	0.0791812
26	Konno	12.3726	M	-1.375	-1.6875	2015-07-24	R	24.36	24.53	24.3	-0.06	-0.055	24.42	0.12	0.09	24.43	0.13	0.1	24.5	0.2	0.155	24.52	0.22	0.165	0.09	0.065	3278	3251.5	3215	3267	52	70.5	17	17	15	20.3	5.3	3.9	0.69897	0.761439	0	-0.0791812	-0.0791812	-0.0395906	0.09691	0.0457575	-0.0511525	-0.048455	100
				-2			L	24.7		24.65	-0.05		24.71	0.06		24.72	0.07		24.76	0.11		24.76	0.11		0.04		3225		3278	3367	89		17		14	16.5	2.5		0.823909		-0.0791812	-0.0791812	0		0.0457575	0	-0.0457575
27	Konno	12.0329	M	-2	-1.9375	2015-07-28	R	24.15	24.16	24.2	0.05	0.07	24.3	0.1	0.105	24.43	0.23	0.235	24.5	0.3	0.34	24.5	0.3	0.36	0.07	0.125	2985	2900.5	3460	3448	-12	121.5	16	16	14	14	0	-0.5	0.823909	0.761439	-0.0791812	0.0457575	0.124939	0.124939	-0.0791812	-0.0791812	0	0	100
				-1.875			L	24.17		24.26	0.09		24.37	0.11		24.5	0.24		24.64	0.38		24.68	0.42		0.18		2816		3067	3322	255		16		14	13	-1		0.69897		-0.0791812	0.0457575	0.124939		-0.0791812	-0.0791812	0
28	Konno	11.674	M	-1.25	-1.25	2015-11-14	R	23.62	23.515	23.65	0.03	0.035	23.64	-0.01	0	23.81	0.16	0.155	23.92	0.27	0.26	24.13	0.48	0.47	0.32	0.315	2958	2980.5	2967	3058	91	53.5	11.5	11.25	10.3	9	-1.3	-1.65	0.522879	0.33889	-0.0791812	-0.0791812	0	0	0	0	0	-0.0228787	90
				-1.25			L	23.41		23.45	0.04		23.46	0.01		23.6	0.15		23.7	0.25		23.91	0.46		0.31		3003		2849	2865	16		11		12	10	-2		0.154902		-0.0791812	-0.0791812	0		0.0457575	0	-0.0457575
29	Hamada	11.0904	F	-2.25	-2.25	2016-04-22	R	24.32	24.285	24.42	0.1	0.065	24.45	0.03	0.04	24.55	0.13	0.125	24.67	0.25	0.235	24.76	0.34	0.305	0.21	0.18	3420	3303.5	3175	3342	167	69.5	14	15.5	12	12	0	2.5	1	1	-0.0791812	0.0457575	0.124939	0.13992	0	0	0	-0.0395906	100
				-2.25			L	24.25		24.28	0.03		24.33	0.05		24.4	0.12		24.5	0.22		24.55	0.27		0.15		3187		3176	3148	-28		17		13	18	5		1		0	0.154902	0.154902		0	-0.0791812	-0.0791812
30	Hamada	12.0438	F	-1.5	-1.5	2016-12-02	R	24.6	24.64	24.6	0	0.035	24.65	0.05	0.035	24.73	0.13	0.1	24.74	0.14	0.095	24.81	0.21	0.175	0.08	0.075	3364	3233	3293	2994	-299	-127.5	16	16	16	13	-3	-2.5	0.823909	0.911954	-0.0791812	-0.0791812	0	0	-0.0791812	0	0.0791812	0.0880456	100
				-1.5			L	24.68		24.75	0.07		24.77	0.02		24.82	0.07		24.8	0.05		24.89	0.14		0.07		3102		3168	3212	44		16		19	17	-2		1		-0.0791812	-0.0791812	0		0	0.09691	0.09691
31	Konno	12.2411	M	-2.25	-2.25	2014-08-08	R	24.94	24.845	24.91	-0.03	-0.035	24.84	-0.07	-0.06	24.95	0.04	0.03	25.01	0.1	0.09	25.06	0.15	0.135	0.11	0.105	3412	3308.5	3773	3508	-265	46.5	20	19	18.5	14.3	-4.2	-2.85	0.522879	0.522879	-0.0791812	-0.0791812	0	0	-0.0791812	-0.0791812	0	0	98
				-2.25			L	24.75		24.71	-0.04		24.66	-0.05		24.73	0.02		24.79	0.08		24.83	0.12		0.1		3205		3610	3968	358		18		15.5	14	-1.5		0.522879		-0.0791812	-0.0791812	0		-0.0791812	-0.0791812	0
32	Konno	12.9315	F	-5.5	-5.5	2015-05-23	R	25.2	25.185	25.18	-0.02	-0.04	25.2	0.02	0.025	25.27	0.09	0.075	25.4	0.22	0.195	25.45	0.27	0.23	0.18	0.155	3105	3144.5	3067	3257	190	-71.5	11.5	11.5	11	8.7	-2.3	-1.3	1.22185	1.22185	-0.0791812	0.09691	0.176091	0.205087	0.09691	0	-0.09691	-0.09691	93
				-5.5			L	25.17		25.11	-0.06		25.14	0.03		25.17	0.06		25.28	0.17		25.3	0.19		0.13		3184		3558	3225	-333		11.5		9	8.7	-0.3		1.22185		-0.0791812	0.154902	0.234083		0.09691	0	-0.09691
33	Konno	11.5836	M	-3.5	-3.5	2015-06-27	R	25.12	25.105	25.08	-0.04	-0.005	25.15	0.07	0.055	25.26	0.18	0.17	25.46	0.38	0.415	25.56	0.48	0.53	0.3	0.36	3333	3408.5	3039	3649	610	321.5	19.5	19	18	17	-1	-0.75	0.39794	0.460409	0	-0.0791812	-0.0791812	0.0149816	-0.0791812	0	0.0791812	0.0791812	99
				-3.5			L	25.09		25.12	0.03		25.16	0.04		25.28	0.16		25.57	0.45		25.7	0.58		0.42		3484		3311	3344	33		18.5		14.5	14	-0.5		0.522879		0.0457575	0.154902	0.109144		-0.0791812	0	0.0791812
34	Konno	12.4658	M	-6	-5.9375	2015-08-20	R	26.01	25.96	25.84	-0.17	-0.115	25.85	0.01	0.005	25.88	0.04	0.04	26	0.16	0.18	26.02	0.18	0.24	0.14	0.2	2967	3096	2659	2659	0	-48	15.5	16.25	13	11	-2	-1.5	0.522879	0.522879	0	0.09691	0.09691	0.019459	0.09691	0.0457575	-0.0511525	0	100
				-5.875			L	25.91		25.85	-0.06		25.85	0		25.89	0.04		26.05	0.2		26.15	0.3		0.26		3225		2873	2777	-96		17		15	14	-1		0.522879		0.154902	0.09691	-0.0579919		0.0457575	0.09691	0.0511525
35	Konno	12.2712	M	-3.25	-3.125	2015-09-14	R	26.02	25.94	26.03	0.01	-0.005	26.07	0.04	0.03	26.19	0.16	0.145	26.39	0.36	0.37	26.41	0.38	0.395	0.22	0.25	3636	3542	3236	3021	-215	-64.5	13.5	13.5	11.5	12.7	1.2	0.85	0.823909	0.823909	0.09691	0.09691	0	0.077451	-0.0791812	0.0457575	0.124939	0.110924	100
				-3			L	25.86		25.84	-0.02		25.86	0.02		25.97	0.13		26.22	0.38		26.25	0.41		0.28		3448		3058	3144	86		13.5		12	12.5	0.5		0.823909		0	0.154902	0.154902		0	0.09691	0.09691
36	Konno	12.3397	F	-4.25	-4.5625	2016-08-03	R	25.4	25.39	25.37	-0.03	-0.025	25.44	0.07	0.065	25.48	0.11	0.1	25.57	0.2	0.195	25.6	0.23	0.23	0.12	0.13	3472	3448	3300	3333	33	-13.5	16	16	18.7	12	-6.7	-5.85	1.04576	1.1338	0	0.09691	0.09691	0.0255763	-0.0791812	0.0457575	0.124939	0.0624694	98
				-4.875			L	25.38		25.36	-0.02		25.42	0.06		25.45	0.09		25.55	0.19		25.59	0.23		0.14		3424		3472	3412	-60		16		16	11	-5		1.22185		0.0457575	0	-0.0457575		0	0	0
37	Konno	12.1616	M	-5.25	-5.375	2016-11-09	R	24.77	24.8	24.67	-0.1	-0.105	24.65	-0.02	-0.005	24.55	-0.12	-0.015	24.77	0.1	0.125	24.86	0.19	0.175	0.31	0.19	3759	3358.5	3906	3164	-742	-654	12	11.5	10	10	0	-0.75	0.522879	0.522879	0	0.154902	0.154902	0.125906	0	0.09691	0.09691	0.09691	100
				-5.5			L	24.83		24.72	-0.11		24.73	0.01		24.81	0.09		24.87	0.15		24.88	0.16		0.07		2958		3921	3355	-566		11		11.5	10	-1.5		0.522879		0	0.09691	0.09691		0	0.09691	0.09691
38	Hamada	12.6932	F	-4.5	-4.625	2014-06-28	R	25.34	25.535	25.3	-0.04	-0.055	25.29	-0.01	0.005	25.22	-0.08	-0.06	25.42	0.12	0.1	25.32	0.02	0.04	0.1	0.1	3185	3180	3049	2955	-94	-115.5	20	18.5	18	11	-7	-5.5	1.22185	1.22185	0	0.09691	0.09691	0.103027	0.154902	0.221849	0.0669468	0.0334734	100
				-4.75			L	25.73		25.66	-0.07		25.68	0.02		25.62	-0.04		25.74	0.08		25.72	0.06		0.1		3175		3049	2912	-137		17		16	12	-4		1.22185		0.0457575	0.154902	0.109144		0.154902	0.154902	0
Orthokeratology Monotherapy Group
Study ID	Institution	Age	Sex	Spherical equivalent refractive error (D)		Registration date	Eye	Axial length (mm)																			Corneal endothelial cell density (/mm2)						Intraocular pressure (mmHg)						Uncorrected distant visual acuity (logMAR)						Uncorrected near visual acuity (logMAR)				Compliance rate
								0 month		3 months	3-0 months		9 months	9-3 months		15 months	15-3 months		21 months	21-3 months		27 months	27-3 months		27-15 months		0 month		3 months	27 months	27-3 months		0 month		3 months	27 months	27-3 months		0 month		3 months	27 months	27-3 months		3 months	27 months	27-3 months		OK（%）
1	Konno	9.10959	F	-1.5	-1.5	2014-08-01	R	23.41	23.325	23.4	-0.01	0.025	23.52	0.12	0.165	23.56	0.16	0.2	23.73	0.33	0.33	23.77	0.37	0.35	0.21	0.15	3331	3252.5	3164	3205	41	40.5	13	14.25	11	11.5	0.5	-0.25	0.522879	0.411954	0.0457575	0.0457575	0	0.0395906	0	0	0	0	100
				-1.5			L	23.24		23.3	0.06		23.51	0.21		23.54	0.24		23.63	0.33		23.63	0.33		0.09		3174		3144	3184	40		15.5		12.5	11.5	-1		0.30103		-0.0791812	0	0.0791812		0	0	0
2	Konno	8.05205	M	-2.25	-2.375	2015-05-09	R	25.86	25.81	25.85	-0.01	-0.02	25.99	0.14	0.155	26.05	0.2	0.205	26.24	0.39	0.365	26.26	0.41	0.42	0.21	0.215	3389	3372	3717	3021	-696	-563	13	13	13	11	-2	-1.65	1	0.849485	-0.0791812	0.09691	0.176091	0.0880456	-0.0791812	0	0.0791812	0.0791812	94
				-2.5			L	25.76		25.73	-0.03		25.9	0.17		25.94	0.21		26.07	0.34		26.16	0.43		0.22		3355		3584	3154	-430		13		13	11.7	-1.3		0.69897		-0.0791812	-0.0791812	0		-0.0791812	0	0.0791812
3	Konno	8.64384	F	-1.5	-1.875	2015-10-19	R	23.3	23.365	23.43	0.13	0.125	23.57	0.14	0.12	23.78	0.35	0.29	23.85	0.42	0.4	23.97	0.54	0.515	0.19	0.225	3174	3061.5	2840	3448	608	310	13.5	13.25	16	12.5	-3.5	-2.5	0.69897	0.849485	-0.0791812	-0.0791812	0	0.0880456	-0.0791812	0.0457575	0.124939	0.124939	100
				-2.25			L	23.43		23.55	0.12		23.65	0.1		23.78	0.23		23.93	0.38		24.04	0.49		0.26		2949		3448	3460	12		13		14	12.5	-1.5		1		-0.0791812	0.09691	0.176091		-0.0791812	0.0457575	0.124939
4	Konno	10.0877	M	-2	-1.75	2015-11-16	R	24.75	24.7	24.85	0.1	0.105	24.84	-0.01	0	24.97	0.12	0.12	25.01	0.16	0.155	25.06	0.21	0.2	0.09	0.08	3546	3370	2985	3105	120	315.5	17.5	16.75	18	17.3	-0.7	-1.85	1	0.761439	-0.0791812	-0.0791812	0	0	0	-0.0791812	-0.0791812	-0.0791812	100
				-1.5			L	24.65		24.76	0.11		24.77	0.01		24.88	0.12		24.91	0.15		24.95	0.19		0.07		3194		2949	3460	511		16		16	13	-3		0.522879		-0.0791812	-0.0791812	0		0	-0.0791812	-0.0791812
5	Konno	10.4685	M	-2	-1.875	2016-06-27	R	25.16	25.03	25.18	0.02	0.01	25.28	0.1	0.105	25.47	0.29	0.285	25.61	0.43	0.445	25.7	0.52	0.52	0.23	0.235	3367	3236	3690	3484	-206	-156	13	14.25	12.5	15.5	3	2.5	0.823909	0.911954	-0.0791812	-0.0791812	0	-0.0228787	0	0	0	-0.150515	100
				-1.75			L	24.9		24.9	0		25.01	0.11		25.18	0.28		25.36	0.46		25.42	0.52		0.24		3105		3484	3378	-106		15.5		12.5	14.5	2		1		0.0457575	0	-0.0457575		0.30103	0	-0.30103
6	Konno	8.92055	M	-1	-1.125	2016-07-09	R	24.2	24.18	24.27	0.07	0.1	24.48	0.21	0.175	24.61	0.34	0.405	24.69	0.42	0.47	24.82	0.55	0.595	0.21	0.19	3236	3236	3144	3484	340	199.5	14.5	12.5	12	9.7	-2.3	-2.4	0.39794	0.460409	-0.0791812	0	0.0791812	0.229696	-0.0791812	-0.0791812	0	0	100
				-1.25			L	24.16		24.29	0.13		24.43	0.14		24.76	0.47		24.81	0.52		24.93	0.64		0.17		3236		3095	3154	59		10.5		11.5	9	-2.5		0.522879		-0.0791812	0.30103	0.380211		-0.0791812	-0.0791812	0
7	Konno	9.72603	M	-1	-1	2016-07-22	R	25.55	25.625	25.53	-0.02	-0.03	25.7	0.17	0.185	25.81	0.28	0.315	26.01	0.48	0.525	26.08	0.55	0.595	0.27	0.28	3300	3448.5	3546	3311	-235	271	14.5	14.25	13	13	0	0.25	0.30103	0.261439	-0.0791812	0.09691	0.176091	0.176091	-0.0791812	0	0.0791812	0.0791812	99
				-1			L	25.7		25.66	-0.04		25.86	0.2		26.01	0.35		26.23	0.57		26.3	0.64		0.29		3597		3039	3816	777		14		12.5	13	0.5		0.221849		-0.0791812	0.09691	0.176091		-0.0791812	0	0.0791812
8	Konno	8.36712	F	-2.25	-2.5625	2016-10-08	R	24.58	24.665	24.77	0.19	0.175	24.9	0.13	0.12	25.07	0.3	0.325	25.21	0.44	0.48	25.42	0.65	0.715	0.35	0.39	2747	2770	3787	3215	-572	-540	14.5	15.5	13	12	-1	-0.25	0.69897	0.69897	-0.0791812	-0.0791812	0	0.0395906	0.09691	0	-0.09691	-0.0713338	100
				-2.875			L	24.75		24.91	0.16		25.02	0.11		25.26	0.35		25.43	0.52		25.69	0.78		0.43		2793		3623	3115	-508		16.5		14.5	15	0.5		0.69897		-0.0791812	0	0.0791812		0.0457575	0	-0.0457575
9	Konno	10.1973	F	-1.75	-1.75	2016-11-25	R	23.97	24.05	24.07	0.1	0.08	24.29	0.22	0.15	24.45	0.38	0.325	24.46	0.39	0.335	24.51	0.44	0.425	0.06	0.1	3174	3194.5	3676	2906	-770	-311.5	11.5	11.75	11.3	9.5	-1.8	-2.3	0.522879	0.522879	-0.0791812	0.154902	0.234083	0.234083	0.0457575	0.09691	0.0511525	0.00269752	96
				-1.75			L	24.13		24.19	0.06		24.27	0.08		24.46	0.27		24.47	0.28		24.6	0.41		0.14		3215		3058	3205	147		12		13.3	10.5	-2.8		0.522879		-0.0791812	0.154902	0.234083		0.0457575	0	-0.0457575
10	Konno	10.9233	F	-1.25	-1.25	2016-12-02	R	24.14	24.15	24.21	0.07	0.065	24.33	0.12	0.125	24.43	0.22	0.23	24.544	0.334	0.347	24.62	0.41	0.42	0.19	0.19	3861	3614	3745	3105	-640	-647.5	14	14.5	12.5	10.7	-1.8	-0.9	0.522879	0.522879	0	0.221849	0.221849	0.261439	0	0	0	0	87
				-1.25			L	24.16		24.22	0.06		24.35	0.13		24.46	0.24		24.58	0.36		24.65	0.43		0.19		3367		3676	3021	-655		15		12	12	0		0.522879		0.221849	0.522879	0.30103		0	0	0
11	Hamada	8.29589	M	-1.5	-1.5	2014-08-25	R	24.5	24.385	24.7	0.2	0.305	24.95	0.25	0.275	25.1	0.4	0.445	25.13	0.43	0.435	25.26	0.56	0.62	0.16	0.175	3077	3031	3003	2758	-245	-219	15	15	16	15	-1	-1	0.69897	0.69897	-0.0791812	0	0.0791812	0.278151	-0.0791812	0	0.0791812	0.156632	100
				-1.5			L	24.27		24.68	0.41		24.98	0.3		25.17	0.49		25.12	0.44		25.36	0.68		0.19		2985		3058	2865	-193		15		14	13	-1		0.69897		-0.0791812	0.39794	0.477121		-0.0791812	0.154902	0.234083
12	Hamada	8.94795	M	-1.25	-1.25	2015-05-23	R	24.11	24.09	24.18	0.07	0.055	24.23	0.05	0.05	24.37	0.19	0.175	24.42	0.24	0.23	24.43	0.25	0.235	0.06	0.06	3125	3165	3135	3074	-61	-326	19	17.5	11	13	2	2	0.522879	0.522879	-0.0791812	-0.0791812	0	0	-0.0791812	-0.0791812	0	0	89
				-1.25			L	24.07		24.11	0.04		24.16	0.05		24.27	0.16		24.33	0.22		24.33	0.22		0.06		3205		3247	2656	-591		16		11	13	2		0.522879		-0.0791812	-0.0791812	0		-0.0791812	-0.0791812	0
13	Hamada	8.2274	M	-1.25	-1.25	2015-12-12	R	24.89	24.715	25.04	0.15	0.135	25.34	0.3	0.255	25.48	0.44	0.425	25.69	0.65	0.68	26.06	1.02	1.075	0.58	0.65	3148	3015	2920	2956	36	-123.5	10	9.5	12	10	-2	-2	0.522879	0.673394	-0.0791812	0.0457575	0.124939	0.179511	-0.0791812	-0.0791812	0	0	100
				-1.25			L	24.54		24.66	0.12		24.87	0.21		25.07	0.41		25.37	0.71		25.79	1.13		0.72		2882		3117	2834	-283		9		11	9	-2		0.823909		-0.0791812	0.154902	0.234083		-0.0791812	-0.0791812	0
14	Konno	10.1151	M	-4.5	-4.625	2015-01-23	R	25	24.995	24.87	-0.13	-0.14	24.8	-0.07	-0.08	24.86	-0.01	-0.045	24.91	0.04	0.005	25.06	0.19	0.145	0.2	0.19	3333	3322	3236	3076	-160	-43	13	13	11	11	0	-0.15	1.39794	1.39794	0	0.154902	0.154902	0.125906	-0.0791812	0	0.0791812	0.0791812	100
				-4.75			L	24.99		24.84	-0.15		24.75	-0.09		24.76	-0.08		24.81	-0.03		24.94	0.1		0.18		3311		3472	3546	74		13		11	10.7	-0.3		1.39794		0	0.09691	0.09691		-0.0791812	0	0.0791812
15	Konno	10.2712	F	-5.25	-5.4375	2015-05-11	R	25.86	25.78	25.88	0.02	-0.02	25.96	0.08	0.045	26.02	0.14	0.045	26.17	0.29	0.165	26.24	0.36	0.2	0.22	0.155	3225	3411	3731	3472	-259	-337.5	13	13	10.3	10.7	0.4	-0.7	1.22185	1.22185	0	-0.0791812	-0.0791812	-0.0395906	-0.0791812	0	0.0791812	0.0880456	100
				-5.625			L	25.7		25.64	-0.06		25.65	0.01		25.59	-0.05		25.68	0.04		25.68	0.04		0.09		3597		4291	3875	-416		13		9.3	7.5	-1.8		1.22185		-0.0791812	-0.0791812	0		0	0.09691	0.09691
16	Konno	9.40822	F	-4.5	-4.875	2015-07-27	R	24.77	24.865	24.71	-0.06	-0.13	24.79	0.08	0.045	24.86	0.15	0.065	24.99	0.28	0.155	25.17	0.46	0.225	0.31	0.16	3289	3362.5	3246	3389	143	133.5	14	14.25	13.5	11	-2.5	-1.85	0.823909	0.960409	0.0457575	0.09691	0.0511525	0.0255763	-0.0791812	0	0.0791812	0.0791812	86
				-5.25			L	24.96		24.76	-0.2		24.77	0.01		24.74	-0.02		24.79	0.03		24.75	-0.01		0.01		3436		3649	3773	124		14.5		11.5	10.3	-1.2		1.09691		0	0	0		-0.0791812	0	0.0791812
17	Hamada	8.50411	F	-4	-4.25	2014-12-26	R	24.74	24.795	24.65	-0.09	-0.1	24.57	-0.08	-0.08	24.72	0.07	0.025	24.65	0	-0.01	24.78	0.13	0.105	0.06	0.08	3106	3032.5	3077	2809	-268	-223	15	18	16	13	-3	-2	1	0.761439	0	-0.0791812	-0.0791812	-0.0395906	0	-0.0791812	-0.0791812	-0.0791812	100
				-4.5			L	24.85		24.74	-0.11		24.66	-0.08		24.72	-0.02		24.72	-0.02		24.82	0.08		0.1		2959		3067	2889	-178		21		16	15	-1		0.522879		-0.0791812	-0.0791812	0		0	-0.0791812	-0.0791812
18	Hamada	8	F	-2	-2.25	2015-05-18	R	25.12	25.135	25.21	0.09	0.07	25.36	0.15	0.185	25.55	0.34	0.38	25.49	0.28	0.44	25.83	0.62	0.69	0.28	0.31	3205	3003	3367	3170	-197	-97.5	14	14	14	10	-4	-4.5	0.522879	0.522879	-0.0791812	-0.0791812	0	0.0395906	-0.0791812	-0.0791812	0	-0.0395906	100
				-2.5			L	25.15		25.2	0.05		25.42	0.22		25.62	0.42		25.8	0.6		25.96	0.76		0.34		2801		3106	3108	2		14		15	10	-5		0.522879		-0.0791812	0	0.0791812		0	-0.0791812	-0.0791812
19	Hamada	8.36986	M	-1.75	-1.5	2015-06-06	R	24.23	24.24	24.33	0.1	0.06	24.57	0.24	0.24	24.76	0.43	0.415	24.95	0.62	0.605	25	0.67	0.675	0.24	0.26	2994	3089.5	3125	2998	-127	-70	12	12.5	12	10	-2	-1.5	0.69897	0.761439	-0.0791812	-0.0791812	0	0.0395906	-0.0791812	-0.0791812	0	0.0395906	100
				-1.25			L	24.25		24.27	0.02		24.51	0.24		24.67	0.4		24.86	0.59		24.95	0.68		0.28		3185		3096	3083	-13		13		12	11	-1		0.823909		-0.0791812	0	0.0791812		-0.0791812	0	0.0791812
20	Hamada	8.88219	F	-3.75	-3.75	2015-11-09	R	24.33	24.405	24.23	-0.1	0.045	24.32	0.09	0.125	24.45	0.22	0.27	24.5	0.27	0.38	24.65	0.42	0.515	0.2	0.245	2907	2882	2821	2765	-56	96	15	15	16	17	1	1	1	1	0	0.0457575	0.0457575	0.0713338	-0.0791812	-0.0791812	0	0.0395906	100
				-3.75			L	24.48		24.67	0.19		24.83	0.16		24.99	0.32		25.16	0.49		25.28	0.61		0.29		2857		2585	2833	248		15		20	21	1		1		0	0.09691	0.09691		-0.0791812	0	0.0791812
21	Hamada	9.59452	M	-2.25	-2.25	2016-01-22	R	24.63	24.7	24.74	0.11	0.13	24.91	0.17	0.17	25.03	0.29	0.29	25.22	0.48	0.455	25.42	0.68	0.635	0.39	0.345	3040	3116	2827	2875	48	-155.5	12	12	11	10	-1	-0.5	0.69897	0.5	-0.0791812	0.0457575	0.124939	0.0624694	-0.0791812	-0.0791812	0	0	87
				-2.25			L	24.77		24.92	0.15		25.09	0.17		25.21	0.29		25.35	0.43		25.51	0.59		0.3		3192		3207	2848	-359		12		12	12	0		0.30103		-0.0791812	-0.0791812	0		-0.0791812	-0.0791812	0
22	Konno	12.8356	F	-2.5	-2.625	2015-06-05	R	25.68	25.715	25.62	-0.06	-0.06	25.71	0.09	0.105	25.71	0.09	0.105	25.79	0.17	0.195	25.85	0.23	0.255	0.14	0.15	3891	3777	3597	3424	-173	-109	17.5	17.75	17	16	-1	-0.6	1	1	-0.0791812	0.0457575	0.124939	0.0624694	-0.0791812	-0.0791812	0	-0.048455	96
				-2.75			L	25.75		25.69	-0.06		25.81	0.12		25.81	0.12		25.91	0.22		25.97	0.28		0.16		3663		3861	3816	-45		18		15.7	15.5	-0.2		1		0.0457575	0.0457575	0		0.09691	0	-0.09691
23	Konno	12.6219	M	-2	-2	2015-07-04	R	24.68	24.67	24.71	0.03	0.05	24.85	0.14	0.16	24.94	0.23	0.225	25.02	0.31	0.315	25.08	0.37	0.38	0.14	0.155	3215	3331.5	3257	2915	-342	-165	16.5	17	17.5	11	-6.5	-7	0.522879	0.460409	-0.0791812	-0.0791812	0	0.0395906	-0.0791812	0	0.0791812	0.0791812	100
				-2			L	24.66		24.73	0.07		24.91	0.18		24.95	0.22		25.05	0.32		25.12	0.39		0.17		3448		3521	3533	12		17.5		19	11.5	-7.5		0.39794		-0.0791812	0	0.0791812		-0.0791812	0	0.0791812
24	Konno	11.7808	F	-3	-2.875	2016-02-20	R	24.85	24.8	24.89	0.04	0.045	24.96	0.07	0.04	25	0.11	0.07	25.08	0.19	0.15	25.12	0.23	0.2	0.12	0.13	3412	3472.5	3816	3921	105	270	12.5	12.75	14.5	14	-0.5	0	1.22185	1.22185	-0.0791812	0.0457575	0.124939	0.0228787	-0.0791812	0.0457575	0.124939	0.10206	100
				-2.75			L	24.75		24.8	0.05		24.81	0.01		24.83	0.03		24.91	0.11		24.97	0.17		0.14		3533		3533	3968	435		13		14.5	15	0.5		1.22185		0	-0.0791812	-0.0791812		-0.0791812	0	0.0791812
25	Konno	12.589	F	-2.5	-2.5	2016-05-16	R	25.23	25.19	25.07	-0.16	-0.13	25.03	-0.04	-0.005	25.2	0.13	0.17	25.22	0.15	0.21	25.29	0.22	0.275	0.09	0.105	3460	3496.5	3484	3597	113	-146.5	16	15.75	15.3	17	1.7	1.2	1	0.911954	-0.0791812	-0.0791812	0	0	-0.0791812	-0.0791812	0	0	75
				-2.5			L	25.15		25.05	-0.1		25.08	0.03		25.26	0.21		25.32	0.27		25.38	0.33		0.12		3533		3773	3367	-406		15.5		16.3	17	0.7		0.823909		-0.0791812	-0.0791812	0		0	0	0
26	Hamada	11.6329	M	-1.5	-1.5	2015-03-23	R	24.74	24.655	24.56	-0.18	-0.08	24.91	0.35	0.245	25.01	0.45	0.35	25.15	0.59	0.465	25.3	0.74	0.62	0.29	0.27	3058	3053.5	3096	3195	99	58	11	10.5	15	11	-4	-1	0.522879	0.673394	-0.0791812	0.0457575	0.124939	0.0624694	-0.0791812	-0.0791812	0	0	63
				-1.5			L	24.57		24.59	0.02		24.73	0.14		24.84	0.25		24.93	0.34		25.09	0.5		0.25		3049		3333	3350	17		10		11	13	2		0.823909		-0.0791812	-0.0791812	0		-0.0791812	-0.0791812	0
27	Hamada	12.3671	M	-2.25	-2.25	2016-12-05	R	25.43	25.48	25.45	0.02	-0.005	25.53	0.08	0.08	25.62	0.17	0.17	25.57	0.12	0.14	25.6	0.15	0.165	-0.02	-0.005	3194	3110	3200	3187	-13	117.5	14	14	13	13	0	-0.5	0.69897	0.69897	-0.0791812	-0.0791812	0	0	-0.0791812	-0.0791812	0	0	98
				-2.25			L	25.53		25.5	-0.03		25.58	0.08		25.67	0.17		25.66	0.16		25.68	0.18		0.01		3026		2874	3122	248		14		14	13	-1		0.69897		-0.0791812	-0.0791812	0		-0.0791812	-0.0791812	0
28	Konno	12.1863	M	-4.25	-4.125	2015-03-31	R	25.86	25.75	25.78	-0.08	-0.025	25.84	0.06	0.04	25.99	0.21	0.19	26.1	0.32	0.34	26.23	0.45	0.495	0.24	0.305	3448	3169	3125	3267	142	45	11	11	8	10	2	3.25	0.39794	0.39794	0	0.09691	0.09691	0.0713338	0.0457575	0.0457575	0	0	93
				-4			L	25.64		25.67	0.03		25.69	0.02		25.84	0.17		26.03	0.36		26.21	0.54		0.37		2890		3246	3194	-52		11		7	11.5	4.5		0.39794		0	0.0457575	0.0457575		0.0457575	0.0457575	0
29	Konno	12.4329	M	-4.75	-4.625	2015-04-01	R	26.93	26.85	26.94	0.01	0	26.95	0.01	0.025	26.94	0	0.03	26.98	0.04	0.06	26.99	0.05	0.08	0.05	0.05	3496	3267.5	3144	3333	189	14.5	20.3	19.65	16	18	2	2.5	0.823909	0.761439	0	-0.0791812	-0.0791812	-0.0395906	-0.0791812	0	0.0791812	0.0791812	100
				-4.5			L	26.77		26.76	-0.01		26.8	0.04		26.82	0.06		26.84	0.08		26.87	0.11		0.05		3039		3236	3076	-160		19		15	18	3		0.69897		0	0	0		-0.0791812	0	0.0791812
30	Konno	12.8301	F	-3.75	-3.5	2015-07-27	R	24.71	24.64	24.7	-0.01	-0.03	24.71	0.01	0	24.76	0.06	0.05	24.77	0.07	0.05	24.87	0.17	0.155	0.11	0.105	3558	3366	3333	3745	412	56	15.5	15.5	14.5	12.5	-2	-2.25	1.1549	1.12591	-0.0791812	-0.0791812	0	0.0880456	-0.0791812	0	0.0791812	0.10206	100
				-3.25			L	24.57		24.52	-0.05		24.51	-0.01		24.56	0.04		24.55	0.03		24.66	0.14		0.1		3174		3484	3184	-300		15.5		14.5	12	-2.5		1.09691		-0.0791812	0.09691	0.176091		-0.0791812	0.0457575	0.124939
31	Konno	12.6	F	-3.5	-3.5	2015-08-03	R	26.27	26.265	26.25	-0.02	-0.14	26.35	0.1	0.195	26.38	0.13	0.225	26.41	0.16	0.26	26.43	0.18	0.28	0.05	0.055	2857	2991	2801	2638	-163	-238	20	17.5	12	12	0	2.75	0.823909	0.934833	-0.0791812	-0.0791812	0	0.0624694	0	0	0	0	100
				-3.5			L	26.26		26	-0.26		26.29	0.29		26.32	0.32		26.36	0.36		26.38	0.38		0.06		3125		3067	2754	-313		15		12	17.5	5.5		1.04576		-0.0791812	0.0457575	0.124939		0	0	0
32	Konno	11.1671	M	-5	-4.75	2015-11-21	R	25.89	25.88	25.92	0.03	0.01	25.89	-0.03	-0.035	26.05	0.13	0.045	26	0.08	0.005	26.13	0.21	0.165	0.08	0.12	3802	3551	3257	3521	264	260.5	13	12.5	13	10.3	-2.7	-2	1.1549	1.1549	0	-0.0791812	-0.0791812	-0.0395906	0	0.0457575	0.0457575	0.0457575	96
				-4.5			L	25.87		25.86	-0.01		25.82	-0.04		25.82	-0.04		25.79	-0.07		25.98	0.12		0.16		3300		3289	3546	257		12		13	11.7	-1.3		1.1549		-0.0791812	-0.0791812	0		0	0.0457575	0.0457575
33	Konno	11.6795	F	-4.375	-4.375	2016-06-08	R	23.82	23.85	23.81	-0.01	-0.015	23.87	0.06	0.075	23.93	0.12	0.16	24.26	0.45	0.41	24.43	0.62	0.55	0.5	0.39	3448	3610.5	3676	3623	-53	100	15	15	12	14.7	2.7	2.7	1.1549	1.12591	0	0.221849	0.221849	0.261439	-0.0791812	0	0.0791812	0.0791812	100
				-4.375			L	23.88		23.86	-0.02		23.95	0.09		24.06	0.2		24.23	0.37		24.34	0.48		0.28		3773		3344	3597	253		15		14	16.7	2.7		1.09691		-0.0791812	0.221849	0.30103		-0.0791812	0	0.0791812
34	Hamada	11.4767	F	-4.25	-4.375	2015-02-23	R	23.6	23.7	23.56	-0.04	-0.06	23.46	-0.1	-0.04	23.59	0.03	0.04	23.59	0.03	0.05	23.63	0.07	0.08	0.04	0.04	3125	3073	3012	2956	-56	-0.5	18	16	13	13	0	-0.5	1.09691	1.09691	0	0.39794	0.39794	0.316012	0.0457575	0.154902	0.109144	0.109144	100
				-4.5			L	23.8		23.72	-0.08		23.74	0.02		23.77	0.05		23.79	0.07		23.81	0.09		0.04		3021		2959	3014	55		14		13	12	-1		1.09691		-0.0791812	0.154902	0.234083		0.0457575	0.154902	0.109144
35	Hamada	11.7644	M	-2.25	-2.25	2015-04-27	R	25.7	25.545	25.65	-0.05	-0.005	25.72	0.07	0.11	25.85	0.2	0.2	26.14	0.49	0.465	26.23	0.58	0.545	0.38	0.345	3058	3082	3003	3036	33	-50	12	12.5	13	13	0	1	0.522879	0.522879	0	0.09691	0.09691	0.09691	-0.0791812	-0.0791812	0	0	90
				-2.25			L	25.39		25.43	0.04		25.58	0.15		25.63	0.2		25.87	0.44		25.94	0.51		0.31		3106		3145	3012	-133		13		12	14	2		0.522879		0	0.09691	0.09691		-0.0791812	-0.0791812	0
[truncated: 1 more columns]
